# Supplementary material for: Variation and Abundance of Resistant Starch in Selected Banana Cultivars in Uganda
Source: Foods. 2024 Sep 21;13(18):2998. doi: 10.3390/foods13182998 (PMC11431251; doi:10.3390/foods13182998)
Supplement: Supplementary file 1 [file foods-13-02998-s001.zip]

Archive with 1 entries (1 files):
- foods-3122344-supplementary.pdf
